# Supplementary material for: A pilot study to assess the influence of infiltrated stormwater on groundwater: Hydrology and trace organic contaminants
Source: Water Environ Res. 2022 Feb 4;94(2):e10690. doi: 10.1002/wer.10690 (PMC9305752; doi:10.1002/wer.10690)
Supplement: Supplementary file 1 — Table S1. Site information for underground infiltration basin inflows and monitoring wells sampled in Minneapolis‐St. Paul, Minnesota, 2019–20. All data collected for this study can be obtained by searching the U.S. Geological Survey National Water Information System (https://doi.org/10.5066/F7P55KJN) using the station numbers. Depths in meters; na, not applicable Table S2. Trace organic contaminants analyzed at the U.S. Geological Survey National Water Quality Laboratory. Pesticides with an asterisk indicate those that were included in a limited pesticide analysis used for some samples. CASRN, Chemical Abstracts Serviced Registry Number; −‐, no data; na, not applicable Table S3. Concentrations (nanograms per liter) of trace organic contaminants that were detected in at least one inflow or shallow groundwater sample collected near two underground infiltration basins in the Minneapolis‐St. Paul, Minnesota, 2019–2020. USGS, U.S. Geological Survey; yyymmdd, year month date; hhmm, hours minutes; °C, degrees Celsius; mg/L, milligrams per liter; μS/cm, microsiemens per centimeter; na, not applicable; <, less than; E, estimated concentration; v, sample affected by laboratory contamination; M, compound present but unquantifiable Table S4. Maximum concentration of trace organic contaminants detected in groundwater and associated guidance or screening values. Concentrations and guidance/screening values are in ng/L. HRL, health risk limit; HBV, health‐based value; RAA, risk assessment advice; RAV, rapid assessment value [file WER-94-0-s002.xlsx]

## Sheet: SI
Supplementary information for: A PILOT STUDY TO ASSESS THE INFLUENCE OF INFILTRATED STORMWATER ON GROUNDWATER: HYDROLOGY AND TRACE ORGANIC CONTAMINANTS
Sarah M. Elliott1*, Richard L. Kiesling1, Andrew M. Berg1, Heiko L. Schoenfuss2
1U.S. Geological Survey, 2280 Woodale Drive, Mounds View, Minnesota, USA, 55112
2St. Cloud State University, 720 Fourth Avenue South, WSB-273, St. Cloud, Minnesota, USA, 56301
*Corresponding author: selliott@usgs.gov

## Sheet: TableS1_SiteInfo
Table S1. Site information for underground infiltration basin inflows and monitoring wells sampled in Minneapolis-St. Paul, Minnesota, 2019-20. All data collected for this study can be obtained by searching the U.S. Geological Survey National Water Information System (https://doi.org/10.5066/F7P55KJN) using the station numbers. Depths in meters; na, not applicable
Field name	USGS station number	Sample type	Minnesota unique well number	Well depth	Top of screen depth	Bottom of screen depth	Average depth to groundwater
UIB1	445856093130701	Inflow	na	na	na	na	na
MW1	445853093130701	Groundwater	842850	9.14	6.04	9.14	6.86
UIB2	450345093155601	Inflow	na	na	na	na	na
MW2	450344093155701	Groundwater	797136	7.92	4.42	7.47	4.33

## Sheet: TableS2_TrOCsAnalyzed
Table S2. Trace organic contaminants analyzed at the U.S. Geological Survey National Water Quality Laboratory. Pesticides with an asterisk indicate those that were included in a limited pesticide analysis used for some samples. CASRN, Chemical Abstracts Serviced Registry Number; --, no data; na, not applicable
Analyte	CASRN1	Reporting limit
Pesticides in filtered water, nanograms per liter (Sandstrom et al., 2015)
1H-1,2,4-Triazole*	288-88-0	22
2,4-D*	94-75-7	62
2-(1-Hydroxyethyl)-6-methylaniline	196611-19-5	54
2-Amino-N-isopropylbenzamide	30391-89-0	4
2-Aminobenzimidazole	934-32-7	9
2-Hydroxy-4-isopropylamino-6-amino-s-triazine (OIAT; deethylhydroxyatrazine)*	2163-68-0	8
2-Isopropyl-6-methyl-4-pyrimidinol	2814-20-2	8
2-[(2-Ethyl-6-methylphenyl)amino]-1-propanol	61520-53-4	5
N-(3,4-Dichlorophenyl)-N'-methylurea*	3567-62-2	5
3,4-Dichlorophenylurea	155998	108
3-Phenoxybenzoic acid*	3739-38-6	61
4-(Hydroxymethyl)pendimethalin*	56750-76-6	114
4-Chlorobenzylmethyl sulfoxide	24176-68-9	3.2
4-Hydroxychlorothalonil	28343-61-5	42
4-Hydroxyhexazinone A	72576-13-7	3
Acephate*	30560-19-1	10
Acetochlor*	34256-82-1	10
Acetochlor oxanilic acid*	194992-44-4	65
Acetochlor sulfonic acid*	187022-11-3	320
Acetochlor sulfynilacetic acid	618113-86-3	176
Alachlor	15972-60-8	27
2-Chloro-2',6'-diethylacetanilide	6967-29-9	5
Alachlor oxanilic acid	171262-17-2	60
Alachlor sulfonic acid	142363-53-9	840
Alachlor sulfynilacetic acid	494847-39-1	128
Aldicarb	116-06-3	8
Aldicarb sulfone	1646-88-4	20
Aldicarb sulfoxide	1646-87-3	2.2
Ametryn	834-12-8	2.6
Asulam	3337-71-1	24
Atrazine*	1912-24-9	6.8
Azinphos-methyl	86-50-0	8
Azinphos-methyl oxon	961-22-8	15
Azoxystrobin*	131860-33-8	3
Bentazon*	25057-89-0	9
Bifenthrin	82657-04-3	19
Bromacil*	314-40-9	5.6
Bromoxynil*	1689-84-5	60
Butralin	33629-47-9	5
Butylate	2008-41-5	10
Carbaryl*	63-25-2	5.6
Carbendazim*	10605-21-7	10
Carbofuran	1563-66-2	5
3-Hydroxycarbofuran	16655-82-6	16
Chlorimuron-ethyl*	90982-32-4	8.8
Chlorpyrifos*	2921-88-2	3
Chlorpyrifos oxon	--	4.4
Chlorsulfuron	64902-72-3	50
2-Chloro-4-isopropylamino-6-amino-s-triazine (CIAT; deethylatrazine)*	6190-65-4	11
cis-Bifenthrin acid/cis-Cyhalothrin acid/cis-Tefluthrin acid*	68127-59-3	105
cis-Permethrin*	61949-76-6	4.2
Cyanazine	21725-46-2	50
Dacthal monoacid	887-54-7	700
Dechlorofipronil	--	3.8
Dechlorometolachlor*	126605-22-9	2
2-Chloro-4,6-diamino-s-triazine (CAAT; Didealkylatrazine)*	3397-62-4	24
Deiodo flubendiamide	1016160-78-3	10
Deisopropyl prometryn	4147-57-3	2.8
2-Chloro-6-ethylamino-4-amino-s-triazine (CEAT; deisopropylatrazine)*	1007-28-9	20
Demethyl fluometuron	3032-40-4	3.6
Demethyl hexazinone B	56611-54-2	3
Demethyl norflurazon	23576-24-1	4
Desamino metribuzin	35045-02-4	9
Desamino-diketo metribuzin	52236-30-3	200
Desulfinylfipronil*	205650-65-3	3.8
Desulfinylfipronil amide	1115248-09-3	10
Diazinon*	333-41-5	6.4
Diazinon oxon	--	4
Dicamba*	1918-00-9	800
Dichlorvos*	--	52
Dicrotophos*	141-66-2	4
Didemethyl hexazinone F	56611-55-3	10
Diflubenzuron*	35367-38-5	6
Diflufenzopyr	109293-97-2	72
Diketonitrile-isoxaflutole*	143701-75-1	10
Dimethenamid*	87674-68-8	3
Dimethenamid oxanilic acid	380412-59-9	85
Dimethenamid sulfonic acid	205939-58-8	79
Dimethenamid SAA	--	189
Dimethoate*	60-51-5	4.6
Disulfoton	298-04-4	11
Disulfoton oxon	126-75-0	2
Disulfoton oxon sulfone	2496-91-5	6
Disulfoton oxon sulfoxide	2496-92-6	6
Disulfoton sulfone	218208	9
Disulfoton sulfoxide	218239	4
Diuron*	330-54-1	5
EPTC	759-94-4	206
EPTC degradate R248722	65109-69-5	4
Ethoprophos*	13194-48-4	5
Etoxazole*	153233-91-1	4.2
Fenamiphos	22224-92-6	4.6
Fenamiphos sulfone	31972-44-8	5
Fenamiphos sulfoxide	31972-43-7	5
Fenbutatin oxide	13356-08-6	500
Fentin	668-34-8	30
Fipronil*	120068-37-3	4
Fipronil amide*	205650-69-7	9.2
Fipronil sulfide*	120067-83-6	4.2
Fipronil sulfonate	209248-72-6	44
Fipronil sulfone*	120068-36-2	5.6
Flubendiamide	272451-65-7	4.4
Flumetsulam	98967-40-9	17
Fluometuron*	2164-17-2	10
Fonofos	944-22-9	11
Halosulfuron-methyl*	100784-20-1	12
Hexazinone	51235-04-2	3.6
Hexazinone Transformation Product C	72585-88-7	2
Hexazinone Transformation Product D	30243-77-7	294
Hexazinone Transformation Product E	72576-14-8	76
Hexazinone Transformation Product G	--	22
Hydroxy didemethyl fluometuron	--	50
Hydroxyacetochlor	60090-47-3	20
Hydroxyalachlor	56681-55-1	6
Hydroxy monodemethyl fluometuron	--	12
Hydroxydiazinon	29820-16-4	11
Hydroxymetolachlor*	131068-72-9	2.4
Hydroxyphthalazinone	--	28
Hydroxysimazine*	255613	120
Imazamox	114311-32-9	30
Imazaquin	81335-37-7	10
Imazethapyr*	81335-77-5	8
Imidacloprid*	138261-41-3	16
Indoxacarb	173584-44-6	5.2
Isoxaflutole	141112-29-0	18
Isoxaflutole acid metabolite RPA 203328	142994-06-7	9.2
Kresoxim-methyl	143390-89-0	5
Lactofen	77501-63-4	10
Linuron*	330-55-2	5.6
Malaoxon	1634-78-2	2.4
Malathion*	121-75-5	5.4
MCPA	94-74-6	95
Metalaxyl*	57837-19-1	6
Metconazole*	125116-23-6	5
Methamidophos*	10265-92-6	10
Methidathion	950-37-8	8.4
Methomyl*	16752-77-5	3
Methomyl oxime	13749-94-5	8000
Methoxyfenozide*	161050-58-4	2.2
Methyl paraoxon	950-35-6	19
Metolachlor*	51218-45-2	3.2
Metolachlor hydroxy morpholinone	61520-54-5	10
Metolachlor oxanilic acid*	152019-73-3	149
Metolachlor sulfonic acid*	171118-09-5	68
Metribuzin*	21087-64-9	20
Metribuzin DK	56507-37-0	236
Molinate	2212-67-1	28
Myclobutanil*	88671-89-0	7
Naled	300-76-5	56
Nicosulfuron	111991-09-4	12
Norflurazon	27314-13-2	3.4
Novaluron	116714-46-6	50
O-Ethyl S-methyl S-propyl phosphorodithioate	76936-72-6	3
O-Ethyl-O-methyl-S-propylphosphorothioate	76960-87-7	5
O-Ethyl-S-propyl phosphorothioate	31110-62-0	64
2-Hydroxy-6-ethylamino-4-amino-s-triazine (EOAT; deisopropylhydroxyatrazine)	7313-54-4	100
2-Hydroxy-4-isopropylamino-6-amino-s-triazine (OIET; deethylhydroxyatrazine)*	19988-24-0	4
Omethoate (Dimethoate oxon)	1113-02-6	2
Orthosulfamuron	213464-77-8	6
Oryzalin*	19044-88-3	12
Oxamyl	23135-22-0	2
Oxamyl oxime	30558-43-1	5
Oxyfluorfen	42874-03-3	500
Paraoxon	311-45-5	3.4
Pendimethalin	40487-42-1	10
Phorate	298-02-2	11
Phorate oxon	2600-69-3	55
Phorate oxon sulfone	251449	20
Phorate oxon sulfoxide	251417	7
Phorate sulfone	251386	36
Phorate sulfoxide	251354	4.6
Phthalazinone	90004-07-2	15
Piperonyl butoxide*	51-03-6	25
Profenofos	41198-08-7	3
Prometon*	1610-18-0	4
Prometryn	7287-19-6	4.2
Propanil	709-98-8	12
Propargite	2312-35-8	2
Propazine	139-40-2	3.2
Propiconazole*	60207-90-1	6
Propoxur*	114-26-1	3.2
Propyzamide	23950-58-5	2.4
Prosulfuron	94125-34-5	10
Pyraclostrobin*	175013-18-0	2.4
Pyridaben	96489-71-3	2.4
Pyriproxyfen	95737-68-1	3
2-Chloro-N-(2-ethyl-6-methylphenyl)acetamide	32428-71-0	5
sec-Acetochlor oxanilic acid	152019-74-4	55
Siduron	1982-49-6	5
Simazine*	122-34-9	7.2
Sulfentrazone*	122836-35-5	18
Sulfometuron-methyl*	74222-97-2	4
Sulfosulfuron	141776-32-1	11
Tebuconazole*	107534-96-3	15
Tebufenozide	112410-23-8	2
Tebupirimphos*	96182-53-5	2
Tebupirimfos oxon	--	2
Tebuthiuron*	34014-18-1	3
Tebuthiuron TP 104	59962-53-7	5.6
Tebuthiuron TP 108	39222-73-6	10
Tebuthiuron TP 109	59962-54-8	11
Tebuthiuron TP 109 (OH)	139888-73-6	38
Terbacil	5902-51-2	21
Terbufos*	13071-79-9	6.8
Terbufos oxon	56070-14-5	4
Terbufos oxon sulfone*	56070-15-6	11
Terbufos oxon sulfoxide*	56165-57-2	4
Terbufos sulfone	56070-16-7	11
Terbufos sulfoxide	10548-10-4	3
Terbuthylazine	5915-41-3	3.6
Tetraconazole*	112281-77-3	7
Thiobencarb*	28249-77-6	4.2
trans-Permethrin*	61949-77-7	3.8
Triallate	--	12
Tribufos	78-48-8	2
Triclopyr*	55335-06-3	88
Trifloxystrobin*	141517-21-7	2.8
2,4-D-d3, surrogate, water,filtered, surrogate*	202480-67-9	na
3-Phenoxybenzoic acid-13C6, surrogate*	--	na
Acetochlor-d11, surrogate*	1189897-44-6	na
Alachlor-d13, surrogate*	1015856-63-9	na
Butachlor sulfonic acid, surrogate*	187022-12-4	na
Carbaryl-d7, surrogate*	362049-56-7	na
Carbendazim-d4, surrogate*	291765-95-2	na
Carbofuran-d3, surrogate*	1007459-98-4	na
cis-Permethrin-13C6, surrogate*	--	na
Deethylatrazine-d6, surrogate*	--	na
Diazinon-d10, surrogate*	100155-47-3	na
Diflubenzuron-d4, surrogate*	1219795-45-5	na
Dimethachlor sulfonic acid, surrogate*	--	na
Diuron-d6, surrogate*	--	na
Hexazinone-d6, surrogate*	1219804-22-4	na
Linuron-d6 (dimethyl-d6), surrogate*	1219804-76-8	na
Malathion-d10 (diethyl-d10), surrogate*	347841-48-9	na
Metolachlor-d6 (propyl-d6), surrogate*	1219803-97-0	na
Nicosulfuron-d6, surrogate*	1189419-41-7	na
Tebuconazole-d6, surrogate*	--	na
Thiobencarb-d10, surrogate*	1219804-12-2	na
Pharmaceuticals in filtered water, nanograms per liter (Furlong et al., 2014)
1,7-Dimethylxanthine (p-Xanthine)	611-59-6	88
10-Hydroxy-amitriptyline	64520-05-4	8.3
Abacavir	136470-78-5	2
Acetaminophen	103-90-2	20
Acyclovir	59277-89-3	22
Albuterol	18559-94-9	6.7
Alprazolam	28981-97-7	21
Amitriptyline	50-48-6	37
Amphetamine	300-62-9	4.4
Antipyrine	60-80-0	50
Atenolol	29122-68-7	13
Benztropine	86-13-5	44
Betamethasone	378-44-9	114
Bupropion	34911-55-2	18
Caffeine	58-08-2	91
Carbamazepine	298-46-4	11
Carisoprodol	78-44-4	20
Chlorpheniramine	132-22-9	54
Cimetidine	51481-61-9	140
Citalopram	59729-33-8	6.6
Clonidine	4205-90-7	61
Codeine	76-57-3	32
Cotinine	486-56-6	6.4
Dehydronifedipine	67035-22-7	20
Desmethyldiltiazem	--	70
Desvenlafaxine	93413-62-8	84
Dextromethorphan	125-71-3	8.2
Diazepam (valium)	439-14-5	4
Diltiazem	42399-41-7	10
Diphenhydramine	147-24-0	48
Duloxetine	116539-59-4	37
Erythromycin	114-07-8	80
Ezetimibe	163222-33-1	205
Fadrozole	102676-47-1	13
Famotidine	76824-35-6	34
Fenofibrate	49562-28-9	6.4
Fexofenadine	83799-24-0	44
Fluconazole	86386-73-4	30
Fluoxetine	54910-89-3	26
Fluticasone propionate	80474-14-2	30
Fluvoxamine	54739-18-3	80
Gabapentin	60142-96-3	160
Glipizide	29094-61-9	80
Glyburide	10238-21-8	58
Hydrocodone	125-29-1	40
Hydrocortisone	50-23-7	147
Hydroxyzine	68-88-2	7.4
Iminostilbene	256-96-2	145
Ketoconazole	65277-42-1	113
Lamivudine	134678-17-4	16
Lidocaine	137-58-6	8
Loperamide	53179-11-6	80
Loratadine	79794-75-5	7
Lorazepam	846-49-1	202
Meprobamate	57-53-4	12
Metaxalone	1665-48-1	16
Metformin	657-24-9	13
Methadone	76-99-3	7.6
Methocarbamol	532-03-6	11
Methotrexate	59-05-2	52
Methyl-1H-benzotriazole2	29385-43-1	80
Metoprolol	51384-51-1	10
Morphine	57-27-2	80
Nadalol	42200-33-9	20
Nevirapine	129618-40-2	46
Nicotine	54-11-5	58
Nizatidine	76963-41-2	80
Nordiazepam	1088-11-5	20
Norethindrone	68-22-4	20
Norfluoxetine	56161-73-0	80
Norsertraline	87857-41-8	80
Norverapamil	67018-85-3	8.6
Omeprazole + Esomprazole	--	16
Oseltamivir	196618-13-0	15
Oxazepam	604-75-1	226
Oxycodone	76-42-6	25
Paroxetine	61869-08-7	72
Penciclovir	39809-25-1	80
Pentoxifylline	1677687	9.4
Phenazopyridine	94-78-0	13
Phendimetrazine	634-03-7	20
Phenytoin	57-41-0	188
Piperonyl butoxide	51-03-6	60
Prednisolone	50-24-8	150
Prednisone	53-03-2	105
Promethazine	60-87-7	114
Propoxyphene	469-62-5	28
Propranolol	525-66-6	26
Pseudoephedrine + Ephedrine	--	6
Quinine	130-95-0	80
Raloxifene	84449-90-1	80
Ranitidine	66357-35-5	192
Sertraline	79617-96-2	16
Sitagliptin	486460-32-6	97
Sulfadimethoxine	122-11-2	30
Sulfamethizole	144-82-1	104
Sulfamethoxazole	723-46-6	20
Tamoxifen	10540-29-1	270
Temazepam	846-50-4	18
Theophylline	58-55-9	80
Thiabendazole	148-79-8	4
Tiotropium	186691-13-4	50
Tramadol	27203-92-5	7.4
Triamterene	396-01-0	5.2
Trimethoprim	738-70-5	20
Valacyclovir	124832-26-4	163
Venlafaxine	93413-69-5	5.2
Verapamil	52-53-9	140
Warfarin	81-81-2	6
Acetaminophen-d3, surrogate	--	na
Albuterol-d9, surrogate	--	na
Amitriptyline-d3, surrogate	--	na
Amphetamine-d6, surrogate	--	na
Caffeine (trimethyl-13C3), surrogate	--	na
Carisoprodol-d7, surrogate	1218911-16-0	na
Codeine-d6, surrogate	371151-94-9	na
Cotinine-d3, surrogate	--	na
Diazepam-d5 surrogate, surrogate	65854-76-4	na
Diltiazem-d3, surrogate	--	na
Diphenhydramine-d3, surrogate	--	na
Erythromycin-13C-d3, surrogate	959119-26-7	na
Ezetimibe-d4, surrogate	1093659-90-5	na
Fenofibrate-d6, surrogate	1092484-56-4	na
Fexofenadine-d10, surrogate	1215900-18-7	na
Fluoxetine-d6, surrogate	--	na
Fluvoxamine-d4, surrogate	--	na
Hydrocodone-d3, surrogate	--	na
Hydrocortisone-13C3, surrogate	--	na
Ketoconazole-d4, surrogate	--	na
Loperamide-d6, surrogate	--	na
Loratadine-d4, surrogate	--	na
Lorazepam-d4, surrogate	84344-15-0	na
Metformin-d6, surrogate	--	na
Methadone-d9, surrogate	--	na
N-Desmethyldiltiazem-d4, surrogate	--	na
Norfluoxetine-d6, surrogate	--	na
Oxazepam-d5, surrogate	65854-78-6	na
Oxycodone-d3, surrogate	--	na
Promethazine-d6, surrogate	--	na
Propoxyphene-d11, surrogate	--	na
Pseudoephedrine-d3 surrogate, surrogate	--	na
Raloxifene-d10, surrogate	--	na
Ranitidine-d6, surrogate	--	na
Sulfamethoxazole-(phenyl-13C6), surrogate	--	na
Tamoxifen-d5, surrogate	157698-32-3	na
Temazepam-d5, surrogate	--	na
Thiabendazole-d4, surrogate	--	na
Tiotropium-d3, surrogate	--	na
Trimethoprim-d9, surrogate	--	na
Verapamil-d6, surrogate	--	na
Semi-volatile organic compounds, micrograms per liter (Fishman, 1993)
1,2,4-Trichlorobenzene	120-82-1	0.06
1,2-Dichlorobenzene	95-50-1	0.06
1,2-Diphenylhydrazine	122-66-7	0.2
1,3-Dichlorobenzene	541-73-1	0.06
1,4-Dichlorobenzene	106-46-7	0.2
2,4,6-Trichlorophenol	88-06-2	0.1
2,4-Dichlorophenol	120-83-2	0.1
2,4-Dimethylphenol	105-67-9	0.1
2,4-Dinitrophenol	51-28-5	4
2,4-Dinitrotoluene	121-14-2	0.2
2,6-Dinitrotoluene	606-20-2	0.4
2-Chloronaphthalene	91-58-7	0.06
2-Chlorophenol	95-57-8	0.06
2-Nitrophenol	88-75-5	0.2
4,6-Dinitro-2-methylphenol	534-52-1	2
4-Bromophenylphenylether	101-55-3	0.06
4-Chloro-3-methylphenol	59-50-7	0.1
4-Chlorophenyl phenyl ether	7005-72-3	0.06
4-Nitrophenol	100-02-7	0.52
Acenaphthene	83-32-9	0.1
Acenaphthylene	208-96-8	0.1
Anthracene	120-12-7	0.1
Benz[a]anthracene	56-55-3	0.26
Benzo[a]pyrene	50-32-8	0.1
Benzo[b]fluoranthene	205-99-2	0.1
Benzo[ghi]perylene	191-24-2	0.2
Benzo[k]fluoranthene	207-08-9	0.1
bis(2-Chloroethoxy)methane	111-91-1	0.04
bis(2-Chloroethyl)ether	111-44-4	0.1
bis(2-chloroisopropyl) ether	108-60-1	0.1
Bis(2-ethylhexyl) phthalate	117-81-7	1
Butylbenzyl phthalate	85-68-7	1.8
Chrysene	218-01-9	0.1
Dibenz[a,h]anthracene	53-70-3	0.2
Diethyl phthalate	84-66-2	0.62
Dimethyl phthalate	131-11-3	0.2
Di-n-butyl phthalate	84-74-2	1
Di-n-octyl phthalate	117-84-0	2
Fluoranthene	206-44-0	0.1
Fluorene	86-73-7	0.06
Hexachlorobenzene	118-74-1	0.1
Hexachlorobutadiene	87-68-3	0.06
Hexachlorocyclopentadiene	77-47-4	0.2
Hexachloroethane	67-72-1	0.1
Indeno[1,2,3-cd]pyrene	193-39-5	0.2
Isophorone	78-59-1	0.06
Naphthalene	91-20-3	0.1
Nitrobenzene	98-95-3	0.06
N-Nitrosodimethylamine	62-75-9	0.2
N-Nitrosodi-n-propylamine	621-64-7	0.1
N-Nitrosodiphenylamine	86-30-6	0.28
Pentachlorophenol	87-86-5	0.6
Phenanthrene	85-01-8	0.04
Phenol	108-95-2	0.32
Pyrene	129-00-0	0.1
2,4,6-Tribromophenol, surrogate	118-79-6	na
2-Fluorobiphenyl, surrogate	321-60-8	na
2-Fluorophenol, surrogate	367-12-4	na
Nitrobenzene-d5, surrogate	4165-60-0	na
Phenol-d5, surrogate	4165-62-2	na
p-Terphenyl-d14, surrogate	1718-51-0	na
Volatile organic compounds, micrograms per liter (Connor et al., 1997)
1,1,1,2-Tetrachloroethane	630-20-6	0.2
1,1,1-Trichloroethane	71-55-6	0.1
1,1,2,2-Tetrachloroethane	79-34-5	0.2
1,1,2-Trichloroethane	79-00-5	0.2
1,1,2-Trichlorotrifluoroethane	76-13-1	0.1
1,1-Dichloroethane	75-34-3	0.1
1,1-Dichloroethene	75-35-4	0.1
1,1-Dichloropropene	563-58-6	0.2
1,2,3-Trichlorobenzene	87-61-6	0.2
1,2,3-Trichloropropane	96-18-4	0.2
1,2,4-Trichlorobenzene	120-82-1	0.2
1,2,4-Trimethylbenzene	95-63-6	0.2
1,2-Dibromo-3-chloropropane	96-12-8	0.5
1,2-Dibromoethane	106-93-4	0.2
1,2-Dichlorobenzene	95-50-1	0.1
1,2-Dichloroethane	107-06-2	0.2
1,2-Dichloropropane	78-87-5	0.1
1,3,5-Trimethylbenzene	108-67-8	0.2
1,3-Dichlorobenzene	541-73-1	0.1
1,3-Dichloropropane	142-28-9	0.2
1,4-Dichlorobenzene	106-46-7	0.1
2,2-Dichloropropane	594-20-7	0.2
2-Chlorotoluene	95-49-8	0.2
4-Chlorotoluene	106-43-4	0.2
4-Isopropyl-1-methylbenzene	99-87-6	0.2
Acrylonitrile	107-13-1	2.5
Benzene	71-43-2	0.1
Bromobenzene	108-86-1	0.2
Bromochloromethane	74-97-5	0.2
Bromodichloromethane	75-27-4	0.1
Bromomethane	74-83-9	0.3
Butylbenzene	104-51-8	0.2
Chlorobenzene	108-90-7	0.1
Chloroethane	75-00-3	0.2
Chloromethane	74-87-3	0.2
cis-1,2-Dichloroethene	156-59-2	0.1
cis-1,3-Dichloropropene	10061-01-5	0.2
Dibromochloromethane	124-48-1	0.2
Dibromomethane	74-95-3	0.2
Dichlorodifluoromethane	75-71-8	0.2
Dichloromethane	75-09-2	0.2
Ethylbenzene	100-41-4	0.1
Hexachlorobutadiene	87-68-3	0.2
Isopropylbenzene	98-82-8	0.2
Methyl tert-butyl ether	1634-04-4	0.2
Naphthalene	91-20-3	0.5
n-Propylbenzene	103-65-1	0.2
sec-Butylbenzene	135-98-8	0.2
Styrene	100-42-5	0.1
tert-Butylbenzene	98-06-6	0.2
Tetrachloroethylene	127-18-4	0.1
Tetrachloromethane	56-23-5	0.2
Toluene	108-88-3	0.2
trans-1,2-Dichloroethylene	156-60-5	0.1
trans-1,3-Dichloropropene	10061-02-6	0.24
Tribromomethane	75-25-2	0.2
Trichloroethene	79-01-6	0.1
Trichlorofluoromethane	75-69-4	0.2
Trichloromethane	67-66-3	0.1
Vinyl chloride	75-01-4	0.2
Xylenes, all isomers	1330-20-7	0.3
1-Bromo-3-chloropropane-d6, surrogate	1173018-46-6	na
1-Bromo-4-fluorobenzene, surrogate	460-00-4	na
Toluene-d8, surrogate	2037-26-5	na
1This report contains Chemical Abstracts Service Registry Numbers (CASRN)®, which is a Registered Trademark of the American Chemical Society. The CASRN online database provides the latest registry number information: http://www.cas.org/. Chemical Abstracts Service recommends the verification of the CASRNs through Chemical Abstracts Service Client ServicesSM.
2Methyl-1H-benzotriazole is a corrosion inhibitor, not a pharmaceutical, but is included in the analytical method to compare performance between compounds and between methods. It is included here for completeness.

## Sheet: TableS3_Data
Table S3. Concentrations (nanograms per liter) of trace organic contaminants that were detected in at least one inflow or shallow groundwater sample collected near two underground infiltration basins in the Minneapolis-St. Paul, Minnesota, 2019-2020. USGS, U.S. Geological Survey; yyymmdd, year month date; hhmm, hours minutes; °C, degrees Celsius; mg/L, milligrams per liter; µS/cm, microsiemens pe…
USGS station number	Field name	Sample date (yyyymmdd)	Sample time (hhmm)	Sample medium	Sample type	Depth to groundwater, meters	Water-quality properties					Volatile organic compounds					Semi-volatile compounds																							Pharmaceuticals
							Water temperature, °C	Dissolved oxygen, mg/L	pH	Specific conductance, µS/cm at 25°		Dichloromethane	Toluene	Trichloroethene	Trichloromethane		Isophorone	Phenanthrene	Pyrene	Pentachlorophenol	Benzo[b]fluoranthene	Benzo[k]fluoranthene	Chrysene	Fluoranthene	Fluorene	Benzo[a]pyrene	Benzo[ghi]perylene	Indeno[1,2,3-cd]pyrene	4-Nitrophenol	2,4-Dichlorophenol	Benzo[a]anthracene	Bis(2-ethylhexyl) phthalate	2,4,6-Trichlorophenol	Phenol	2,4-Dimethylphenol	Di-n-butyl phthalate	Nitrobenzene	N-Nitrosodiphenylamine		Methyl-1H-benzotriazole1	Cotinine	Metformin	Nicotine	Caffeine	Lidocaine	Acetaminophen	Thiabendazole	Methocarbamol	Metoprolol
445856093130701	UIB1	20200223	1545	Inflow	Environmental	na	10.9	10.9	8.8	3500		<200	<200	<100	<100		E160	248	280	<600	E220	E70	E140	260	<56	<100	<200	E75	<520	<100	E50	E1700	20v	E510	E140	1280	50	<280		E2510	1300	1910	E13700	E4480	2.67	6940	<4.00	<11.0	<10.0
445853093130701	UIB1	20200223	1715	Groundwater	Environmental	7.07	11.7	4	7	2120		<200	<200	600	<100		<60	<40	<100	<600	<100	<100	<100	<100	<60	<100	<200	<200	<520	<100	<260	E500v	<100	<320	<100	<1000	<60	<280		<80	<6.40	<20.0	<80.0	<91.0	<8.00	<140	<4.00	<11.0	<10.0
445856093130701	UIB1	20200428	1315	Inflow	Environmental	na	10.7	9.9	8	58		<200	<200	<100	<100		30	130	150	300	E90	E30	E70	130	21	E60	70	E60	E470	<100	E30	E1000	<100	E120v	--	390v	<60	E50		E295	17.9	55	E533	E194	0.8	<20	E5.9	<20	<10.0
445853093130701	UIB1	20200428	1415	Groundwater	Environmental	6.99	11	5.6	7	2280		<200	<200	400	<100		<60	<40	<100	<600	<100	<100	<100	<100	<60	--	<200	<200	<520	<100	<260	<1000	<100	<320	--	<1000	<60	--		<80	<6.4	<20	E19.6	<91	<8.00	<20	<4.00	<20.0	<10.0
445856093130701	UIB1	20200517	0815	Inflow	Environmental	na	11	10.2	8.3	68		<200	<200	<100	<100		20	34	40	200v	E30	E10	E20	40	6v	20	20	<200	500	<100	<260	E400v	<100	E80v	--	<1000	<60	<280		E323	10.4	21	E165	E130v	<8.00	<20.0	E6.02	<20.0	<10.0
445853093130701	UIB1	20200517	0915	Groundwater	Environmental	6.96	11	6.1	--	2640		<200	<200	<100	<100		<60	<40	<100	100v	<100	<100	<100	<100	<60	<100	<200	<200	<520	<100	<260	<1000	<100	<320	--	<1000	<60	<280		<80	<6.4	<20.0	E19	<91.0	<8.00	<20.0	<4.00	<20.0	<10.0
450345093155601	UIB2	20190527	1130	Inflow	Environmental	na	10	1.6	7.7	612		<200	500	<100	<100		130	E31v	20	300	<100	<100	<100	<100	E19	<100	<200	<200	<530	50	<260	E700v	20	<100	<100	<1000	<50	<100		889	70.1	122	E621	E414	4.65	E58.8	<11.0	<11.0	<10.0
450344093155701	UIB2	20190527	1300	Groundwater	Environmental	4.37	9.7	0.3	6.9	3440		<200	<200	<100	<100		20	<100	<100	<600	<100	<100	<100	<100	<50	<100	<200	<200	<520	20	<260	<1000	<100	<100	<100	<1000	<50	<100		84.3	67.8	<20.0	<58.0	<91.0	<38.0	<20.0	<11.0	<11.0	<10.0
450345093155601	UIB2	20191021	0930	Inflow	Environmental	na	16.7	0.5	7.3	347		<200	<200	<100	<100		130	31	20v	100	<100	<100	<100	<100	E82	<100	<200	<200	<550	110	<260	<1000	<100	<100	<100	<1000	<50	<100		918	51.4	33.5	<80.0	E48.2	3.92	33.9	<4.00	<20.0	<10.0
450344093155701	UIB2	20191021	1100	Groundwater	Environmental	4.1	12.5	0.4	7	1530		<200	<200	<100	<100		50	<100	<100	M	<100	<100	<100	<100	<50	<100	<200	<200	<520	30	<260	E300v	<100	170v	<100	<1000	<50	<100		73.1	87	<20.0	<80.0	<91.0	<8.00	<20.0	<4.00	<20.0	<10.0
450345093155601	UIB2	20200304	1330	Inflow	Environmental	na	5.3	0.3	7.8	2850		<200	<200	<100	<100		120	74	E90	E200	E70	E30	E40	90	<60	40	30	E36	<520	<100	<260	<1000	<100	<320	--	<1000	<60	<280		E1280	227	401	E923	E581	3.94	166	<4.00	9.65	1.31
450344093155701	UIB2	20200304	1245	Groundwater	Environmental	4.33	10.4	0.6	7.5	1220		<200	<200	<100	<100		10	<40	<100	<600	<100	<100	<100	<100	<60	--	<200	<200	<520	20	<260	<1000	<100	<320	--	<1000	<60	<280		E58	36	<20.0	<80.0	<91.0	<8.00	<140	<4.00	<11.0	<10.0
450345093155601	UIB2	20190527	1137	Inflow	Replicate	na	10	1.6	7.7	612		<200	500	<100	<100		70	E26v	20	200	<100	<100	<100	<100	E13v	<100	<200	<200	<520	40	<260	E1000v	<100	<100	<100	<1000	<60	<100		886	70.9	106	E620	E432	4.48	67.9	<11.0	<11.0	<10.0
450345093155601	UIB2	20200304	1145	Blank water	Field blank	na	--	--	--	--		<200	<200	<100	<100		<60	<40	<100	<600	<100	<100	<100	<100	<6	--	<200	<200	<520	<100	<260	<1000	<100	<320	--	<1000	<60	<280		<80	<6.4	<20.0	<80.0	<91.0	<8.00	<140	<4.00	<11.0	<10.0
445853093130701	UIB1	20200428	0802	Blank water	Field blank	na	--	--	--	--		200	<200	<100	300		<60	<40	<100	<600	<100	<100	<100	<100	<6	--	<200	<200	<520	<100	<260	<1000	<100	<320	--	<1000	<60	--		<80	<6.4	<20.0	<58	<91.0	<8.00	<20	<4.00	<20	<10.0
[truncated: 42 more columns]

## Sheet: TableS4_GuidanceValues
Table S4. Maximum concentration of trace organic contaminants detected in groundwater and associated guidance or screening values. Concentrations and guidance/screening values are in ng/L. HRL, health risk limit; HBV, health-based value; RAA, risk assessment advice; RAV, rapid assessment value
Contaminant	Maximum concentration in groundwater	Guidance or screening value	Type of guidance or screening value
Volatile organic compounds
Toluene	500	70,000	HRL1
Trichloroethene	600	400	HRL 1
Semi-volatile organic compounds
Isophorone	160	100,000	HRL 1
Pyrene	280	50,000	HRL 1
Pentachlorophenol	300	7,000	HRL 1
Fluoranthene	260	70,000	HRL 1
9H-fluorene	82	80,000	HBV 1
Benzo[a]pyrene	60	500	HBV 1
2,4-dichlorophenol	110	20,000	HRL 1
Bis(2-ethylhexyl) phthalate	1,700	20,000	HRL 1
Phenol	510	4,00,000	HRL 1
2,4-dimethylphenol	140	100,000	HRL 1
Di-n-butyl phthalate	1,280	20,000	HRL 1
Methyl-1H-benzotriazole	2,510	20,000	RAA 1
Pesticides
2,4-D	2,230	30,000	HRL 1
OIAT3	13.2	3,000	HRL 1
OIET3	8.22	3,000	HRL 1
2-isopropyl-6-methyl-4-pyrimidinol3	3.4	80	RAV2
Acetochlor	154	20,000	HRL 1
Atrazine	136	3,000	HRL 1
Azoxystrobin	18.2	300,000	RAV 2
Bromacil	327	30,000	RAV 2
Carbaryl	6.83	10,000	RAV 2
Carbendazim	7.76	9,000	RAV 2
CAAT3	215	3,000	HRL 1
Dechlorometolachlor3	7.26	30,000	HRL 1
Deethylatrazine	85.4	3,000	RAA 1
Deisopropyl atrazine3	36.6	2,000	HRL 1
Dimethenamid	3.08	3,000	HRL 1
Diuron	41.5	2,000	RAV 2
Imidacloprid	42.9	2,000	HBV 1
MCPA	249	3,000	HRL 1
Metolachlor sulfonic acid	25.9	800	HRL 1
Metolachlor	101	300,000	HRL 1
Nicosulfuron	2.5	30,000	RAV 2
Prometon	45	10,000	RAV 2
Prometryn	7.51	100,000	RAV 2
Propiconazole	3.69	90,000	RAV 2
Simazine	26.8	4,000	HRL 1
Sulfentrazone	28.2	200,000	RAV 2
Sulfometuron-methyl	8.2	100,000	RAV 2
Tebuconazole	9.64	30,000	RAV 2
1Minnesota Department of Health. (2021a). Human health-based water guidance table. Accessed March 10, 2021. https://www.health.state.mn.us/communities/environment/risk/guidance/gw/table.html.
2Minnesota Department of Health. (2021b). Rapid Assessments for pesticides. Accessed April 15, 2021. https://www.health.state.mn.us/communities/environment/risk/guidance/dwec/rapidpest.html.
3Guidance value not available for transformation product so guidance value for parent contaminant was used for comparison.
